# Supplementary material for: Ensemble Modeling Reveals Threats to Pollination Services From Asynchronous Range Shifts Between Camellia oleifera and Its Specialized Wild Bee Pollinators
Source: Ecol Evol. 2026 Jun 5;16(6):e73714. doi: 10.1002/ece3.73714 (PMC13238709; doi:10.1002/ece3.73714)
Supplement: Supplementary file 1 — Appendix Table 1. Distribution site data for each species. [file ECE3-16-e73714-s002.xlsx]

## Sheet: C. oleifera
APPENDIX TABLE 1 | Distribution site data for each species.
name	longitude	latitude
Camellia oleifera	117.791	29.5339
Camellia oleifera	117.931	29.089
Camellia oleifera	106.688	26.6009
Camellia oleifera	113.841	27.5203
Camellia oleifera	114.913	25.8437
Camellia oleifera	115.87	25.6598
Camellia oleifera	115.778	25.6143
Camellia oleifera	115.835	25.5632
Camellia oleifera	116.002	27.0614
Camellia oleifera	115.862	27.2842
Camellia oleifera	114.494	28.1031
Camellia oleifera	119.274	26.1516
Camellia oleifera	112.944	28.1918
Camellia oleifera	113.897	27.1227
Camellia oleifera	113.914	27.2048
Camellia oleifera	113.831	27.4223
Camellia oleifera	114.385	27.1869
Camellia oleifera	113.764	27.3598
Camellia oleifera	114.029	27.1803
Camellia oleifera	113.828	27.1658
Camellia oleifera	113.893	27.4849
Camellia oleifera	114.118	27.2378
Camellia oleifera	114.01	27.3773
Camellia oleifera	119.149	26.08
Camellia oleifera	113.973	27.0801
Camellia oleifera	114.028	27.1257
Camellia oleifera	108.111	21.7483
Camellia oleifera	114.289	31.9671
Camellia oleifera	113.959	27.2569
Camellia oleifera	114.201	27.3269
Camellia oleifera	119.91	28.49
Camellia oleifera	114.03	29.55
Camellia oleifera	103.564	30.9131
Camellia oleifera	115.82	28.7434
Camellia oleifera	116.33	31.4
Camellia oleifera	109.4	29.52
Camellia oleifera	116.1	35.8
Camellia oleifera	115.18	23.63
Camellia oleifera	103.48	29.6
Camellia oleifera	112.53	32.99
Camellia oleifera	118.13	30.3
Camellia oleifera	106.4	29.8
Camellia oleifera	114.62	27.38
Camellia oleifera	110.57	24.13
Camellia oleifera	115.98	29.68
Camellia oleifera	117.37	24.52
Camellia oleifera	111.425	27.4135
Camellia oleifera	110.1	29.8333
Camellia oleifera	109.717	30.0167
Camellia oleifera	113.448	28.3643
Camellia oleifera	117.876	27.8711
Camellia oleifera	109.29	30.0183
Camellia oleifera	108.75	29.8167
Camellia oleifera	104.95	26.55
Camellia oleifera	114.27	26.72
Camellia oleifera	109.59	25.64
Camellia oleifera	109.033	30.1
Camellia oleifera	105.7	28.58
Camellia oleifera	119.55	26.4841
Camellia oleifera	98.7278	27.6375
Camellia oleifera	109.65	28.72
Camellia oleifera	108.07	26.38
Camellia oleifera	109.492	24.3231
Camellia oleifera	109.733	24.4833
Camellia oleifera	112.833	24.9833
Camellia oleifera	114.668	27.8111
Camellia oleifera	107.045	33.0816
Camellia oleifera	119.436	30.3538
Camellia oleifera	116.1	25.1
Camellia oleifera	114.87	31.63
Camellia oleifera	109.12	22.32
Camellia oleifera	98.6614	27.7439
Camellia oleifera	111.45	27.25
Camellia oleifera	112.12	28.53
Camellia oleifera	111.22	28.38
Camellia oleifera	112.37	28.6
Camellia oleifera	111.317	26.4667
Camellia oleifera	98.6199	28.021
Camellia oleifera	101.568	21.4758
Camellia oleifera	107.97	26.58
Camellia oleifera	115.99	29.61
Camellia oleifera	107.99	33.52
Camellia oleifera	98.7678	24.8308
Camellia oleifera	98.7678	24.8308
Camellia oleifera	118.17	26.63
Camellia oleifera	104.703	23.1255
Camellia oleifera	117.02	30.09
Camellia oleifera	110.05	25.25
Camellia oleifera	110.58	25.6
Camellia oleifera	110.63	26.72
Camellia oleifera	107.793	32.9339
Camellia oleifera	113.07	28.25
Camellia oleifera	114.5	36.85
Camellia oleifera	110.85	26.43
Camellia oleifera	106.22	27.47
Camellia oleifera	110.29	25.2758
Camellia oleifera	111.017	32.33
Camellia oleifera	105.6	27.15
Camellia oleifera	104.72	27.13
Camellia oleifera	104.251	23.363
Camellia oleifera	104.68	32.94
Camellia oleifera	110.236	24.1756
Camellia oleifera	115.42	25.95
Camellia oleifera	117.47	26.72
Camellia oleifera	117.47	26.72
Camellia oleifera	109.72	32.32
Camellia oleifera	114.57	29.03
Camellia oleifera	110.5	26.4222
Camellia oleifera	111.52	32.55
Camellia oleifera	104.255	25.6743
Camellia oleifera	109.21	27.51
Camellia oleifera	107.79	30
Camellia oleifera	108.4	27.99
Camellia oleifera	109.15	29.67
Camellia oleifera	109.48	29.99
Camellia oleifera	108.24	29.33
Camellia oleifera	108.19	27.03
Camellia oleifera	109.2	28.15
Camellia oleifera	110.16	29.39
Camellia oleifera	107.61	29.35
Camellia oleifera	108.85	27.69
Camellia oleifera	108.18	30.02
Camellia oleifera	108.23	27.51
Camellia oleifera	119.3	32.5
Camellia oleifera	107.9	26.9
Camellia oleifera	119.33	29.48
Camellia oleifera	111.02	29.69
Camellia oleifera	118.18	29.78
Camellia oleifera	116.35	30.85
Camellia oleifera	108.78	27.85
Camellia oleifera	108.52	25.93
Camellia oleifera	105.28	25.46
Camellia oleifera	104.33	23.62
Camellia oleifera	117.8	26.8
Camellia oleifera	112.73	27.25
Camellia oleifera	105.47	25.12
Camellia oleifera	119.73	28.78
Camellia oleifera	110.04	25.7422
Camellia oleifera	102.4	25.53
Camellia oleifera	115.4	31.79
Camellia oleifera	111.13	29.42
Camellia oleifera	103.177	26.0885
Camellia oleifera	103.57	28.27
Camellia oleifera	119.36	30.19
Camellia oleifera	115.92	31.72
Camellia oleifera	118.43	29.87
Camellia oleifera	109.389	24.3125
Camellia oleifera	115.363	28.8615
Camellia oleifera	107.8	26.2
Camellia oleifera	113.9	38.46
Camellia oleifera	118.32	27.03
Camellia oleifera	115.317	27.5829
Camellia oleifera	107.88	25.42
Camellia oleifera	110.58	27.92
Camellia oleifera	115.13	27.22
Camellia oleifera	102.758	30.0667
Camellia oleifera	111.703	23.5962
Camellia oleifera	108.936	30.291
Camellia oleifera	114.101	26.5871
Camellia oleifera	101.507	29.0003
Camellia oleifera	120.98	29.14
Camellia oleifera	109	19
Camellia oleifera	102.245	26.6553
Camellia oleifera	102.175	27.4029
Camellia oleifera	117.17	26.9
Camellia oleifera	109.17	18.74
Camellia oleifera	111.28	28.91
Camellia oleifera	106.85	22.35
Camellia oleifera	102.5	23.72
Camellia oleifera	114.28	23.18
Camellia oleifera	102.27	27.9
Camellia oleifera	103.612	30.9963
Camellia oleifera	105.11	28.2701
Camellia oleifera	100.8	22.02
Camellia oleifera	113.68	25.55
Camellia oleifera	103.25	27.7
Camellia oleifera	104.33	28.83
Camellia oleifera	100.75	26.68
Camellia oleifera	108.92	27.23
Camellia oleifera	107.52	26.27
Camellia oleifera	106.7	26.53
Camellia oleifera	107.18	27.95
Camellia oleifera	114.03	29.55
Camellia oleifera	114.781	28.3852
Camellia oleifera	114.781	28.3852
Camellia oleifera	102.7	25.0125
Camellia oleifera	114.38	30.56
Camellia oleifera	104.68	32.95
Camellia oleifera	119.05	27.62
Camellia oleifera	114.493	29.6043
Camellia oleifera	103.399	29.4961
Camellia oleifera	118.03	27.75
Camellia oleifera	107.53	24.98
Camellia oleifera	102.83	23.23
Camellia oleifera	112.45	23.03
Camellia oleifera	111.5	23.43
Camellia oleifera	110	25.8
Camellia oleifera	114.52	29.6
Camellia oleifera	109.472	22.2478
Camellia oleifera	113.27	24.78
Camellia oleifera	103.63	28.23
Camellia oleifera	114.48	24.37
Camellia oleifera	119.13	28.08
Camellia oleifera	120.08	27.78
Camellia oleifera	114.53	25.79
Camellia oleifera	103.88	27.75
Camellia oleifera	104.05	27.63
Camellia oleifera	106.93	33
Camellia oleifera	117.57	28.95
Camellia oleifera	109.63	31.37
Camellia oleifera	103.227	24.8968
Camellia oleifera	107.9	32.53
Camellia oleifera	108.92	27.23
Camellia oleifera	114.9	27.04
Camellia oleifera	114.52	26.33
Camellia oleifera	105.055	24.0465
Camellia oleifera	108.53	32.52
Camellia oleifera	108.9	32.32
Camellia oleifera	114.765	25.6612
Camellia oleifera	114.358	25.3952
Camellia oleifera	106.865	22.0629
Camellia oleifera	110.99	24.09
Camellia oleifera	108.45	26
Camellia oleifera	115.38	28.7
Camellia oleifera	104.581	28.1148
Camellia oleifera	108.687	29.3658
Camellia oleifera	108.658	28.8909
Camellia oleifera	109.021	28.4715
Camellia oleifera	107.1	29.16
Camellia oleifera	112.95	25.4
Camellia oleifera	109.2	26.68
Camellia oleifera	118.42	29.13
Camellia oleifera	117.7	28.32
Camellia oleifera	109.47	31.02
Camellia oleifera	119.17	31.92
Camellia oleifera	109.41	31.05
Camellia oleifera	115.65	24.95
Camellia oleifera	118.12	27.33
Camellia oleifera	105.18	25.43
Camellia oleifera	103.95	28.6
Camellia oleifera	104.23	28.12
Camellia oleifera	104.67	23.45
Camellia oleifera	102.02	23.61
Camellia oleifera	115.83	27.43
Camellia oleifera	115	25.87
Camellia oleifera	119.88	29.45
Camellia oleifera	114.62	31.28
Camellia oleifera	104.52	28.17
Camellia oleifera	119.3	33.23
Camellia oleifera	114.413	29.0101
Camellia oleifera	114.371	28.5207
Camellia oleifera	115.822	29.1245
Camellia oleifera	107.205	30.7363
Camellia oleifera	108.042	32.0681
Camellia oleifera	110.621	22.8456
Camellia oleifera	111.266	23.2501
Camellia oleifera	106.006	24.3884
Camellia oleifera	111.567	24.4036
Camellia oleifera	111.296	23.4904
Camellia oleifera	105.822	23.2581
Camellia oleifera	106.23	24.3
Camellia oleifera	110.55	22.87
Camellia oleifera	110.98	22.92
Camellia oleifera	109.97	22.28
Camellia oleifera	106.39	29.8
Camellia oleifera	115.44	27.31
Camellia oleifera	110.57	27.06
Camellia oleifera	107.05	24.55
Camellia oleifera	115.8	29.03
Camellia oleifera	116.35	25.83
Camellia oleifera	120.95	28.13
Camellia oleifera	111.85	33.05
Camellia oleifera	112.9	33.73
Camellia oleifera	112.87	27.23
Camellia oleifera	118.78	27.53
Camellia oleifera	115.67	30.75
Camellia oleifera	111.01	25.8979
Camellia oleifera	119.72	27.57
Camellia oleifera	119.82	31.37
Camellia oleifera	116.32	26.83
Camellia oleifera	109.4	25.23
Camellia oleifera	110.264	22.2388
Camellia oleifera	110.27	22.33
Camellia oleifera	111.23	23.42
Camellia oleifera	111.33	25.28
Camellia oleifera	119.72	30.23
Camellia oleifera	115.363	26.3379
Camellia oleifera	105.4	25.1334
Camellia oleifera	106.633	24.3929
Camellia oleifera	106.1	25.17
Camellia oleifera	104.89	25.08
Camellia oleifera	106.17	25.25
Camellia oleifera	103.84	29.04
Camellia oleifera	107.87	25.98
Camellia oleifera	109.84	35.58
Camellia oleifera	101.32	25.73
Camellia oleifera	104.42	29.47
Camellia oleifera	120.28	28.15
Camellia oleifera	100.23	26.8761
Camellia oleifera	114.993	27.113
Camellia oleifera	117.862	29.248
Camellia oleifera	113.814	29.2436
Camellia oleifera	117.281	28.9813
Camellia oleifera	116.222	27.5461
Camellia oleifera	109.727	30.6019
Camellia oleifera	104.011	28.6727
Camellia oleifera	110.352	25.1756
Camellia oleifera	111.946	25.571
Camellia oleifera	107.48	27.77
Camellia oleifera	110.63	36.76
Camellia oleifera	105.7	28.58
Camellia oleifera	106.22	28.32
Camellia oleifera	103.47	30.42
Camellia oleifera	110.03	29.9
Camellia oleifera	108.02	30.3
Camellia oleifera	108.67	31.95
Camellia oleifera	108.05	21.61
Camellia oleifera	103.7	29.47
Camellia oleifera	106.25	26.4
Camellia oleifera	120.37	27.64
Camellia oleifera	108.11	28.26
Camellia oleifera	119.05	25.65
Camellia oleifera	105	25.75
Camellia oleifera	119.63	27.97
Camellia oleifera	120.17	30.27
Camellia oleifera	119.93	27.56
Camellia oleifera	107.54	25.59
Camellia oleifera	120.47	27.82
Camellia oleifera	107.4	27.17
Camellia oleifera	107.72	27.97
Camellia oleifera	104.95	25.78
Camellia oleifera	108.12	27.03
Camellia oleifera	107.47	27.07
Camellia oleifera	107.53	25.83
Camellia oleifera	120.57	27.67
Camellia oleifera	120.63	27.78
Camellia oleifera	106.28	31.27
Camellia oleifera	106.27	29.3
Camellia oleifera	104.4	23.02
Camellia oleifera	118.23	25.5
Camellia oleifera	116.28	23.03
Camellia oleifera	109.35	32.4
Camellia oleifera	110.85	21.92
Camellia oleifera	109.68	27.45
Camellia oleifera	119.27	28.6
Camellia oleifera	111.57	22.77
Camellia oleifera	109.85	29
Camellia oleifera	108.63	31.82
Camellia oleifera	105.83	28.82
Camellia oleifera	107.89	30.32
Camellia oleifera	116.7	23.37
Camellia oleifera	114.53	24.7424
Camellia oleifera	117.245	28.2925
Camellia oleifera	116.912	27.2951
Camellia oleifera	116.013	26.4713
Camellia oleifera	116.343	26.3266
Camellia oleifera	118.191	28.4363
Camellia oleifera	117.06	27.7061
Camellia oleifera	116.526	27.2184
Camellia oleifera	117.976	28.4433
Camellia oleifera	118.242	28.6763
Camellia oleifera	116.027	25.8856
Camellia oleifera	115.394	25.1369
Camellia oleifera	109.479	30.295
Camellia oleifera	116.326	26.8373
Camellia oleifera	116.343	26.3266
Camellia oleifera	114.939	24.4422
Camellia oleifera	114.118	23.6462
Camellia oleifera	115.759	24.2476
Camellia oleifera	114.27	23.3766
Camellia oleifera	112.626	24.4667
Camellia oleifera	116.626	24.3357
Camellia oleifera	115.939	24.6555
Camellia oleifera	112.756	23.1017
Camellia oleifera	116.21	24.6519
Camellia oleifera	114.177	24.0796
Camellia oleifera	113.774	25.1245
Camellia oleifera	116.275	23.9177
Camellia oleifera	114.3	25.12
Camellia oleifera	113.58	23.55
Camellia oleifera	105.82	24.98
Camellia oleifera	116.18	23.77
Camellia oleifera	114.75	23.79
Camellia oleifera	110.8	24.17
Camellia oleifera	102.4	23
Camellia oleifera	114.47	22.8
Camellia oleifera	113.75	25.08
Camellia oleifera	114.07	24.95
Camellia oleifera	117.78	26.4
Camellia oleifera	116.65	26.27
Camellia oleifera	118.53	27.92
Camellia oleifera	118.18	26.17
Camellia oleifera	116.42	25.05
Camellia oleifera	109.25	25.07
Camellia oleifera	112.38	24.78
Camellia oleifera	112.08	24.57
Camellia oleifera	102.12	26.88
Camellia oleifera	117.9	28.44
Camellia oleifera	113.67	23.65
Camellia oleifera	105.84	24.93
Camellia oleifera	114.33	25.18
Camellia oleifera	121.41	29.59
Camellia oleifera	114.14	24.83
Camellia oleifera	121.54	29.86
Camellia oleifera	109.02	32.68
Camellia oleifera	110.34	31.04
Camellia oleifera	110.8	24.6
Camellia oleifera	111.9	23.28
Camellia oleifera	112.19	23.93
Camellia oleifera	112.22	22.69
Camellia oleifera	115.27	22.97
Camellia oleifera	107.18	23.62
Camellia oleifera	106.61	23.9
Camellia oleifera	110.35	22.72
Camellia oleifera	109.43	29.47
Camellia oleifera	114.25	23.73
Camellia oleifera	112.28	24.72
Camellia oleifera	110.63	24.63
Camellia oleifera	110.67	25.62
Camellia oleifera	107.12	23.6
Camellia oleifera	105.62	23.63
Camellia oleifera	115.67	29.68
Camellia oleifera	120.87	40.77
Camellia oleifera	105.28	29.35
Camellia oleifera	119.28	42.03
Camellia oleifera	112.88	22.9
Camellia oleifera	121.4	29.65
Camellia oleifera	111.77	23.15
Camellia oleifera	115.88	24.57
Camellia oleifera	115.73	24.15
Camellia oleifera	114.53	32.2
Camellia oleifera	106.67	33.15
Camellia oleifera	103.087	22.7922
Camellia oleifera	109.48	29.98
Camellia oleifera	109.47	30.3
Camellia oleifera	110.03	29.9
Camellia oleifera	112.78	22.25
Camellia oleifera	105.288	27.3032
Camellia oleifera	110.784	31.3316
Camellia oleifera	110.2	25.23
Camellia oleifera	105.33	24.77
Camellia oleifera	110.83	24.83
Camellia oleifera	111.15	25.48
Camellia oleifera	113.18	24.81
Camellia oleifera	113.35	25.13
Camellia oleifera	106.57	24.35
Camellia oleifera	121.25	28.68
Camellia oleifera	107.58	23.32
Camellia oleifera	110	19.73
Camellia oleifera	111.78	22.18
Camellia oleifera	116.7	24.35
Camellia oleifera	102.17	24.67
Camellia oleifera	102.4	24.18
Camellia oleifera	114.3	30.57
Camellia oleifera	117.72	29.87
Camellia oleifera	103.03	25.35
Camellia oleifera	116.1	28.96
Camellia oleifera	106.33	26.67
Camellia oleifera	119.38	31.42
Camellia oleifera	119.48	31.42
Camellia oleifera	100.83	24.45
Camellia oleifera	108.35	21.77
Camellia oleifera	119.57	31.75
Camellia oleifera	100.3	29.03
Camellia oleifera	112.57	23.17
Camellia oleifera	113.8	35.47
Camellia oleifera	113.855	27.6229
Camellia oleifera	110.206	20.4444
Camellia oleifera	110	25.8
Camellia oleifera	113.1	26.13
Camellia oleifera	109.83	27.2
Camellia oleifera	110.17	20.33
Camellia oleifera	106.75	22.12
Camellia oleifera	103.4	23.37
Camellia oleifera	103.68	22.98
Camellia oleifera	103.939	22.5295
Camellia oleifera	110.482	22.5168
Camellia oleifera	111.28	26.4
Camellia oleifera	115.6	28.79
Camellia oleifera	105.23	32.58
Camellia oleifera	102.85	29.8
Camellia oleifera	116.93	31.47
Camellia oleifera	113.32	32.72
Camellia oleifera	113.342	23.127
Camellia oleifera	110.462	23.5192
Camellia oleifera	110.38	23.55
Camellia oleifera	104.468	25.7039
Camellia oleifera	117.37	25.98
Camellia oleifera	113.217	25.2284
Camellia oleifera	111.631	26.2219
Camellia oleifera	110.452	24.8463
Camellia oleifera	106.631	29.7187
Camellia oleifera	108.842	24.9059
Camellia oleifera	102.397	24.8141
Camellia oleifera	109.38	24.3992
Camellia oleifera	109.172	25.0318
Camellia oleifera	103.013	29.9805
Camellia oleifera	110.854	30.4718
Camellia oleifera	103.58	31.48
Camellia oleifera	111.18	30.47
Camellia oleifera	109.877	22.0821
Camellia oleifera	102.52	28.65
Camellia oleifera	110.92	23.38
Camellia oleifera	116.17	24.3577
Camellia oleifera	118.798	32.0556
Camellia oleifera	110.029	18.5167
Camellia oleifera	110.32	19.7
Camellia oleifera	117.48	27.37
Camellia oleifera	114.3	30.57
Camellia oleifera	108.229	23.2268
Camellia oleifera	113.988	24.399
Camellia oleifera	109.7	18.6263
Camellia oleifera	111.032	22.4465
Camellia oleifera	98.87	26.9
Camellia oleifera	98.68	24.58
Camellia oleifera	103.27	23.72
Camellia oleifera	107.98	22.15
Camellia oleifera	119.57	28.12
Camellia oleifera	110.95	22.35
Camellia oleifera	109.507	18.2497
Camellia oleifera	113.27	24.78
Camellia oleifera	109.68	19.92
Camellia oleifera	116.763	25.7079
Camellia oleifera	113.746	23.35
Camellia oleifera	117.42	25.2902
Camellia oleifera	115.376	28.4173
Camellia oleifera	109.52	18.78
Camellia oleifera	116.05	24.28
Camellia oleifera	118.802	25.8568
Camellia oleifera	118.93	25.87
Camellia oleifera	117.847	25.6928
Camellia oleifera	104.383	31.582
Camellia oleifera	105.843	32.4354
Camellia oleifera	114.7	23.7433
Camellia oleifera	112.044	22.9294
Camellia oleifera	106.83	27.5362
Camellia oleifera	106.524	29.3832
Camellia oleifera	115.113	29.8322
Camellia oleifera	103.37	29.92
Camellia oleifera	119.38	25.72
Camellia oleifera	119.108	25.384
Camellia oleifera	118.337	29.8279
Camellia oleifera	109.207	22.7551
Camellia oleifera	113.415	24.186
Camellia oleifera	109.73	28.32
Camellia oleifera	112.43	23.63
Camellia oleifera	108.93	30.3
Camellia oleifera	109.4	29.52
Camellia oleifera	107.219	32.7003
Camellia oleifera	104.2	35.86
Camellia oleifera	112.683	27.25
Camellia oleifera	120.909	24.4727
Camellia oleifera	113.37	23.18
Camellia oleifera	118.55	28.3239
Camellia oleifera	107.906	29.478
Camellia oleifera	121.055	24.7002
Camellia oleifera	114.072	22.4954
Camellia oleifera	120.629	23.2466
Camellia oleifera	121.682	24.9521
Camellia oleifera	113.367	22.4889
Camellia oleifera	120.867	24.6937
Camellia oleifera	120.873	24.2815
Camellia oleifera	114.025	22.5255
Camellia oleifera	115.673	30.744
Camellia oleifera	120.856	24.4803
Camellia oleifera	115.728	25.2828
Camellia oleifera	120.475	23.4869
Camellia oleifera	120.884	23.9183
Camellia oleifera	121.665	25.0284
Camellia oleifera	115.53	25.08
Camellia oleifera	117.188	26.9849
Camellia oleifera	120.846	24.5549
Camellia oleifera	113.6	28.4087
Camellia oleifera	114.279	24.0677
Camellia oleifera	120.86	24.3886
Camellia oleifera	121.754	25.076
Camellia oleifera	121.034	24.5831
Camellia oleifera	120.599	24.1797
Camellia oleifera	117.876	27.8711
Camellia oleifera	120.795	24.4033
Camellia oleifera	106.913	28.8434
Camellia oleifera	119.556	28.4606
Camellia oleifera	113.851	22.6771
Camellia oleifera	121.058	22.769
Camellia oleifera	113.998	23.2389
Camellia oleifera	121.251	24.8395
Camellia oleifera	114.218	22.3579
Camellia oleifera	109.355	26.5976
Camellia oleifera	115.703	25.2224
Camellia oleifera	120.141	30.2272
Camellia oleifera	103.445	29.57
Camellia oleifera	114.124	22.4077
Camellia oleifera	112.932	28.1782
Camellia oleifera	121.253	24.9148
Camellia oleifera	120.605	23.4169
Camellia oleifera	120.949	24.6617
Camellia oleifera	111.331	26.3767
Camellia oleifera	104.667	31.6555
Camellia oleifera	119.527	26.5573
Camellia oleifera	118.593	32.1019
Camellia oleifera	121.172	24.7875
Camellia oleifera	116.946	31.0548
Camellia oleifera	121.36	25.0908
Camellia oleifera	121.181	22.8716
Camellia oleifera	106.641	26.6312
Camellia oleifera	121.538	25.1586
Camellia oleifera	117.78	27.9548
Camellia oleifera	120.763	24.1503
Camellia oleifera	120.759	24.4673
Camellia oleifera	110.482	29.0494
Camellia oleifera	121.581	24.7609
Camellia oleifera	120.988	24.7776
Camellia oleifera	109.871	18.7215
Camellia oleifera	120.351	31.3224
Camellia oleifera	113.8	25.4797
Camellia oleifera	121.036	24.654
Camellia oleifera	109.98	27.1179
Camellia oleifera	120.93	24.542
Camellia oleifera	121.545	24.9282
Camellia oleifera	121.396	24.9344
Camellia oleifera	122.215	30.0071
Camellia oleifera	113.919	32.1123
Camellia oleifera	115.089	28.8979
Camellia oleifera	110.435	29.346
Camellia oleifera	115.006	31.5574
Camellia oleifera	112.641	24.9798
Camellia oleifera	112.715	24.9304
Camellia oleifera	121.143	24.886
Camellia oleifera	110.848	21.9155
Camellia oleifera	121.896	25.0216
Camellia oleifera	118.248	30.1147
Camellia oleifera	121.341	24.5769
Camellia oleifera	120.876	23.719
Camellia oleifera	120.603	23.5608
Camellia oleifera	120.717	23.6101
Camellia oleifera	120.702	22.6206
Camellia oleifera	120.748	23.7836
Camellia oleifera	118.474	25.6291
Camellia oleifera	121.417	23.6632
Camellia oleifera	120.228	31.5253
Camellia oleifera	118.864	32.0598
Camellia oleifera	99.371	25.8857
Camellia oleifera	114.142	22.5264
Camellia oleifera	114.078	22.5957
Camellia oleifera	118.397	24.4553
Camellia oleifera	121.452	24.917
Camellia oleifera	120.532	23.3927
Camellia oleifera	114.589	29.7868
Camellia oleifera	118.482	26.6141
Camellia oleifera	114.354	30.5212
Camellia oleifera	117.23	24.5209
Camellia oleifera	117.931	29.089
Camellia oleifera	120.721	23.5485
Camellia oleifera	117.791	29.5339
Camellia oleifera	120.824	22.2641
Camellia oleifera	114.265	22.3135
Camellia oleifera	114.152	26.5827
Camellia oleifera	113.983	26.2294
Camellia oleifera	114.162	22.2774
Camellia oleifera	118.88	31.6531
Camellia oleifera	113.83	27.1851
Camellia oleifera	120.44	23.6925
Camellia oleifera	121.03	24.8472
Camellia oleifera	109.369	33.3694
Camellia oleifera	113.935	22.8553
Camellia oleifera	112.739	27.2764
Camellia oleifera	121.034	24.0912
Camellia oleifera	118.921	31.9085
Camellia oleifera	114.202	22.576
Camellia oleifera	119.035	31.7975
Camellia oleifera	120.911	31.0629
Camellia oleifera	113.399	23.0614
Camellia oleifera	121.379	23.4605
Camellia oleifera	102.774	25.1421
Camellia oleifera	115.449	25.0238
Camellia oleifera	120.618	22.8854
Camellia oleifera	115.5	25.8084
Camellia oleifera	114.005	22.4705
Camellia oleifera	121.341	25.0167
Camellia oleifera	120.847	22.3191
Camellia oleifera	112.494	23.2293
Camellia oleifera	121.127	24.6895
Camellia oleifera	121.346	24.8439
Camellia oleifera	121.106	24.7754
Camellia oleifera	115.904	25.2588
Camellia oleifera	121.519	30.0388
Camellia oleifera	120.945	23.7821
Camellia oleifera	118.119	29.252
Camellia oleifera	114.422	30.5446
Camellia oleifera	121.287	31.2089
Camellia oleifera	120.842	24.1935
Camellia oleifera	120.634	23.2982
Camellia oleifera	115.843	27.3487
Camellia oleifera	121.8	25.012
Camellia oleifera	118.778	31.8602
Camellia oleifera	115.814	24.9208
Camellia oleifera	120.836	24.0706
Camellia oleifera	119.274	26.1516
Camellia oleifera	119.026	32.0633
Camellia oleifera	103.562	30.9036
Camellia oleifera	118.722	31.9112
Camellia oleifera	102.657	24.9683
Camellia oleifera	121.058	22.8872
Camellia oleifera	120.975	23.913
Camellia oleifera	118.326	29.8043
Camellia oleifera	114.151	27.2278
Camellia oleifera	113.022	28.2538
Camellia oleifera	115.778	25.2097
Camellia oleifera	119.447	30.3228
Camellia oleifera	113.467	23.3023
Camellia oleifera	115.866	25.6268
Camellia oleifera	114.494	28.1031
Camellia oleifera	115.863	27.2841
Camellia oleifera	116.002	27.0614
Camellia oleifera	115.867	25.5122
Camellia oleifera	120.555	23.4635
Camellia oleifera	114.905	25.9152
Camellia oleifera	121.623	24.967
Camellia oleifera	115.822	25.5566
Camellia oleifera	115.778	25.6143
Camellia oleifera	118.59	29.1101
Camellia oleifera	114.913	25.8437
Camellia oleifera	113.841	27.5203
Camellia oleifera	113.475	27.7199
Camellia oleifera	115.82	28.7434
Camellia oleifera	119.119	26.0558
Camellia oleifera	114.169	25.2702
Camellia oleifera	114.023	23.2846
Camellia oleifera	112.851	28.178
Camellia oleifera	113.912	27.1553
Camellia oleifera	119.095	32.1026
Camellia oleifera	101.267	21.9257
Camellia oleifera	120.744	22.4148
Camellia oleifera	110.514	29.3183
Camellia oleifera	120.074	30.2293
Camellia oleifera	121.47	24.6536
Camellia oleifera	121.423	24.9833
Camellia oleifera	113.236	23.4903
Camellia oleifera	113.802	28.4015
Camellia oleifera	114.092	28.4274
Camellia oleifera	114.385	27.1869
Camellia oleifera	113.597	24.8104
Camellia oleifera	113.84	27.4245
Camellia oleifera	113.914	27.2048
Camellia oleifera	114.026	27.1211
Camellia oleifera	113.973	27.0801
Camellia oleifera	112.804	28.1351
Camellia oleifera	112.703	28.0817
Camellia oleifera	112.62	28.1672
Camellia oleifera	114.01	27.3773
Camellia oleifera	121.217	23.4043
Camellia oleifera	113.893	27.4849
Camellia oleifera	121.012	24.0171
Camellia oleifera	110.753	29.3676
Camellia oleifera	118.997	26.0923
Camellia oleifera	113.024	28.4814
Camellia oleifera	112.979	28.4248
Camellia oleifera	114.029	27.1803
Camellia oleifera	120.9	23.8552
Camellia oleifera	106.705	26.6244
Camellia oleifera	113.764	27.3598
Camellia oleifera	113.717	27.1334
Camellia oleifera	112.696	25.6042
Camellia oleifera	121.45	23.3937
Camellia oleifera	113.83	23.65
Camellia oleifera	113.737	25.1729
Camellia oleifera	114.201	27.3269
Camellia oleifera	113.959	27.2569
Camellia oleifera	114.289	31.9671
Camellia oleifera	121.81	25.0608
Camellia oleifera	121.241	24.7601
Camellia oleifera	108.111	21.7483
Camellia oleifera	121.538	24.6925
Camellia oleifera	121.424	25.1312
Camellia oleifera	121.456	25.1876
Camellia oleifera	121.088	24.5002
Camellia oleifera	121.174	23.1123
Camellia oleifera	112.833	24.9833
Camellia oleifera	111.317	26.4667
Camellia oleifera	98.6199	28.021
Camellia oleifera	109.733	24.4833
Camellia oleifera	119.55	26.4841
Camellia oleifera	98.7678	24.8308
Camellia oleifera	98.7278	27.6375
Camellia oleifera	113.448	28.3643
Camellia oleifera	109.389	24.3125
Camellia oleifera	110.29	25.2758
Camellia oleifera	111.017	32.33
Camellia oleifera	107.793	32.9339
Camellia oleifera	114.668	27.8111
Camellia oleifera	111.425	27.4135
Camellia oleifera	98.6614	27.7439
Camellia oleifera	119.3	32.5

## Sheet: C. gigas
name	longitude	latitude
Colletes gigas	121.263	28.6497
Colletes gigas	113.9	23.9
Colletes gigas	120.326	28.1102
Colletes gigas	121.263	28.6496
Colletes gigas	118.301	29.8449
Colletes gigas	117.666	29.7824
Colletes gigas	118.374	29.8248
Colletes gigas	116.87	31.2413
Colletes gigas	117.885	30.6361
Colletes gigas	116.254	29.8192
Colletes gigas	116.454	30.3664
Colletes gigas	115.916	31.7432
Colletes gigas	119.268	26.1941
Colletes gigas	117.842	25.6974
Colletes gigas	116.334	25.3404
Colletes gigas	117.221	24.8795
Colletes gigas	117.417	27.7104
Colletes gigas	118.203	27.6353
Colletes gigas	117.916	26.4194
Colletes gigas	118.185	26.166
Colletes gigas	113.903	23.9016
Colletes gigas	114.968	24.1916
Colletes gigas	114.917	24.0667
Colletes gigas	114.006	23.3334
Colletes gigas	115.685	24.1678
Colletes gigas	115.633	24.3167
Colletes gigas	110.306	25.3294
Colletes gigas	110.091	25.8578
Colletes gigas	109.123	25.9045
Colletes gigas	115.217	31.5172
Colletes gigas	114.87	31.6415
Colletes gigas	114.957	31.6479
Colletes gigas	109.396	30.38
Colletes gigas	115.021	31.2127
Colletes gigas	114.923	30.8311
Colletes gigas	111.8	28.7634
Colletes gigas	112.883	27.2191
Colletes gigas	112.404	27.0196
Colletes gigas	111.39	29.0358
Colletes gigas	112.8	26.4833
Colletes gigas	109.95	27.5626
Colletes gigas	112.41	27.9902
Colletes gigas	109.721	28.0839
Colletes gigas	111.767	26.3833
Colletes gigas	113.79	30.2121
Colletes gigas	113.054	28.1112
Colletes gigas	113.114	28.0122
Colletes gigas	113.594	26.8535
Colletes gigas	113.437	27.2346
Colletes gigas	113.95	27.25
Colletes gigas	112.033	26.35
Colletes gigas	116.38	26.6983
Colletes gigas	116.822	27.2733
Colletes gigas	115.842	26.2521
Colletes gigas	114.467	25.7333
Colletes gigas	116.37	26.3716
Colletes gigas	116.35	26.2167
Colletes gigas	115.333	26.5834
Colletes gigas	114.501	26.3371
Colletes gigas	115.238	26.5492
Colletes gigas	115.113	27.6574
Colletes gigas	115.785	29.4592
Colletes gigas	116.067	29.5339
Colletes gigas	117.231	28.1665
Colletes gigas	116.85	29.2139
Colletes gigas	115.067	28.0667
Colletes gigas	114.45	28.6167
Colletes gigas	114.922	28.4195
Colletes gigas	114.196	27.7261
Colletes gigas	114.6	25.9833
Colletes gigas	115.66	26.1604
Colletes gigas	115.515	28.2693
Colletes gigas	115.586	24.7488
Colletes gigas	116.501	27.202
Colletes gigas	114.767	26.1
Colletes gigas	116.517	26.2167
Colletes gigas	114.183	25.9333
Colletes gigas	117.046	27.7484
Colletes gigas	117.621	28.9092
Colletes gigas	118.134	29.3175
Colletes gigas	108.656	32.6505
Colletes gigas	106.793	32.9333
Colletes gigas	107.882	32.94
Colletes gigas	104.045	29.1842
Colletes gigas	104.567	28.8
Colletes gigas	104.91	28.8678
Colletes gigas	104.283	29.4333
Colletes gigas	119.613	30.8557
Colletes gigas	119.639	28.7092
Colletes gigas	120.217	28.0833
Colletes gigas	118.502	28.8885
Colletes gigas	118.383	29.2667
Colletes gigas	120.25	27.45
Colletes gigas	120.421	27.5213
Colletes gigas	109.023	28.3189

## Sheet: A. camellia
name	longitude	latitude
Andrena camellia	109.132	28.4258
Andrena camellia	117.411	30.2032
Andrena camellia	117.669	29.786
Andrena camellia	118.2	29.624
Andrena camellia	116.317	25.3667
Andrena camellia	117.415	27.7089
Andrena camellia	118.203	27.6352
Andrena camellia	118.06	27.5126
Andrena camellia	114.917	24.0667
Andrena camellia	115.617	24.1168
Andrena camellia	114.006	23.3334
Andrena camellia	115.633	24.3167
Andrena camellia	110.355	25.2938
Andrena camellia	111.121	25.5934
Andrena camellia	111.453	25.1205
Andrena camellia	109.158	23.5792
Andrena camellia	109.286	23.9158
Andrena camellia	109.453	24.3184
Andrena camellia	109.294	27.0104
Andrena camellia	109.191	26.9661
Andrena camellia	109.413	27.0641
Andrena camellia	109.302	27.926
Andrena camellia	110.023	19.3364
Andrena camellia	115.059	31.6
Andrena camellia	108.727	30.0251
Andrena camellia	109.563	30.2924
Andrena camellia	109.463	29.8176
Andrena camellia	111.8	28.7635
Andrena camellia	110.194	27.2956
Andrena camellia	110.139	27.6633
Andrena camellia	109.77	27.4518
Andrena camellia	112.8	26.4833
Andrena camellia	109.723	28.0857
Andrena camellia	112.31	28.4461
Andrena camellia	111.763	26.3886
Andrena camellia	113.437	27.2346
Andrena camellia	113.13	29.3485
Andrena camellia	112.809	28.3225
Andrena camellia	118.879	31.6798
Andrena camellia	116.923	27.3132
Andrena camellia	114.054	25.8194
Andrena camellia	114.467	25.7333
Andrena camellia	116.37	26.3716
Andrena camellia	116.35	26.2167
Andrena camellia	115.156	26.4738
Andrena camellia	115.333	26.5833
Andrena camellia	114.811	25.6491
Andrena camellia	115.104	24.9612
Andrena camellia	115.586	24.7488
Andrena camellia	115.66	26.1604
Andrena camellia	117.046	27.7484
Andrena camellia	117.621	28.9092
Andrena camellia	114.911	25.8912
Andrena camellia	115.842	26.2521
Andrena camellia	116.501	27.202
Andrena camellia	115.219	26.5712
Andrena camellia	118.134	29.3175
Andrena camellia	114.609	27.3762
Andrena camellia	115.619	26.8869
Andrena camellia	114.776	26.4737
Andrena camellia	115.122	27.6595
Andrena camellia	115.789	29.4501
Andrena camellia	116.059	29.537
Andrena camellia	113.846	27.6261
Andrena camellia	113.91	27.6101
Andrena camellia	115.13	27.8817
Andrena camellia	115.067	28.0666
Andrena camellia	115.515	28.2693
Andrena camellia	114.194	27.736
Andrena camellia	104.531	29.2004
Andrena camellia	104.605	28.791
Andrena camellia	104.192	29.405
Andrena camellia	104.331	29.4646
Andrena camellia	102.185	24.6473
Andrena camellia	119.633	28.6997
Andrena camellia	120.217	28.0833
Andrena camellia	119.613	30.8557
Andrena camellia	118.502	28.8885
Andrena camellia	118.383	29.2667
Andrena camellia	120.25	27.45
Andrena camellia	120.421	27.5213
Andrena camellia	109.132	28.4258
